# Supplementary material for: Effect of Additives on CO2 Adsorption of Polyethylene Polyamine-Loaded MCM-41
Source: Molecules. 2024 Feb 26;29(5):1006. doi: 10.3390/molecules29051006 (PMC10934004; doi:10.3390/molecules29051006)
Supplement: Supplementary file 1 [file molecules-29-01006-s001.zip]

Archive with 1 entries (1 files):
- molecules-2872137-supplementary.pdf
